# Supplementary material for: Reduced TIGIT Expression on T Cells Links Hyperglycemia to Immune Dysregulation in Type 1 Diabetes
Source: Cells. 2026 Jan 20;15(2):195. doi: 10.3390/cells15020195 (PMC12840437; doi:10.3390/cells15020195)
Supplement: Supplementary file 1 [file cells-15-00195-s001.zip]

Archive with 1 entries (1 files):
- cells-4084278-supplementary.pdf
